# Supplementary material for: Food insecurity among Finnish private service sector workers: validity, prevalence and determinants
Source: Public Health Nutr. 2022 Jan 24;25(4):829–40. doi: 10.1017/S1368980022000209 (PMC9993037; doi:10.1017/S1368980022000209)
Supplement: Supplementary file 1 [file S1368980022000209sup001.zip]

Archive with 6 entries (6 files):
- S1368980022000209sup004.docx
- S1368980022000209sup001.pdf
- S1368980022000209sup002.pdf
- S1368980022000209sup003.pdf
- S1368980022000209sup005.pdf
- S1368980022000209sup007.pdf
